# Supplementary material for: Autophagy, a Conserved Mechanism for Protein Degradation, Responds to Heat, and Other Abiotic Stresses in Capsicum annuum L
Source: Front Plant Sci. 2016 Feb 9;7:131. doi: 10.3389/fpls.2016.00131 (PMC4746239; doi:10.3389/fpls.2016.00131)
Supplement: Table S4 — Expression data of CaATGs against RNA-seq data of each tissue. [file Table4.XLS]

## Sheet: Sheet2
Table S4. Expression data of CaATGs against RNA-seq data of each tissue.
	CM334						CM334 Pericarp (PC)														CM334 Placenta (PL)														ECW Placenta (PL)
	CM-Leaf-Avr	CM-Leaf-STDEV	CM-Root-Avr	CM-Root-STDEV	CM-Stem-Avr	CM-Stem-STDEV	PC-6DPA-Avr	PC-6DPA-STDEV	PC-16DPA-Avr	PC-16DPA-STDEV	PC-25DPA-Avr	PC-25DPA-STDEV	PC-MG-Avr	PC-MG-STDEV	PC-B-Avr	PC-B-STDEV	PC-B5-Avr	PC-B5-STDEV	PC-B10-Avr	PC-B10-STDEV	PL-6DPA-Avr	PL-6DPA-STDEV	PL-16DPA-Avr	PL-16DPA-STDEV	PL-25DPA-Avr	PL-25DPA-STDEV	PL-MG-Avr	PL-MG-STDEV	PL-B-Avr	PL-B-STDEV	PL-B5-Avr	PL-B5-STDEV	PL-B10-Avr	PL-B10-STDEV	ECW-PL-6DPA-Avr	ECW-PL-6DPA-STDEV	ECW-PL-13DPA-Avr	ECW-PL-13DPA-STDEV	ECW-PL-20DPA-Avr	ECW-PL-20DPA-STDEV	ECW-PL-MG-Avr	ECW-PL-MG-STDEV	ECW-PL-B-Avr	ECW-PL-B-STDEV	ECW-PL-B5-Avr	ECW-PL-B5-STDEV	ECW-PL-B10-Avr	ECW-PL-B10-STDEV
CaATG1a	13.231	6.643	12.771	1.858	12.937	0.96	11.247	2.165	12.979	1.396	8.834	1.435	9.565	1.493	15.757	4.143	9.786	1.519	11.733	3.436	8.706	0.327	9.164	2.217	13.78	1.202	12.876	8.554	8.391	1.392	11.732	2.65	14.531	0.939	7.608	2.801	8.584	0.929	9.612	0.933	7.569	0.106	4.57	2.146	7.603	1.768	5.966	0.985
CaATG1b	6.169	4.189	20.431	3.339	12.884	0.82	8.583	0.599	14.205	0.887	14.588	1.579	16.112	2.365	13.088	4.454	17.032	0.964	20.655	1.47	7.973	2.126	12.593	0.435	20.287	1.792	23.138	8.284	18.32	5.109	21.483	2.804	20.121	1.342	9.057	1.479	23.748	0.262	16.221	1.912	11.994	1.454	11.453	2.61	22.526	0.182	17.56	1.981
CaATG1c	4.599	0.714	9.533	1.478	11.367	0.546	4.392	0.66	7.335	0.378	5.561	1.651	6.828	1.056	10.078	0.326	11.728	1.59	19.379	3.269	8.404	4.57	10.88	0.111	11.561	1.142	12.665	2.394	15.507	5.54	29.526	1.233	30.806	2.272	11.046	1.423	15.759	1.484	14.11	0.484	7.501	1.261	7.962	0.417	8.9	1.989	9.54	0.256
CaATG2	0.697	0.34	5.259	2.007	2.684	0.351	5.974	2.07	8.758	4.086	8.273	0.707	8.538	0.606	7.084	1.344	8.381	1.378	11.092	1.272	0.781	0.48	0.487	0.348	3.642	0.53	2.396	0.909	2.755	1.352	3.427	1.125	3.928	0.517	5.125	0.761	12.026	1.622	11.263	0.385	4.793	0.07	5.062	0.535	7.202	0.62	4.817	0.591
CaATG3	22.36	15.404	37.164	1.206	36.096	0.696	25.803	2.205	39.565	10.202	37.822	1.08	47.823	7.848	38.706	0.439	47.932	0.51	60.507	8.681	19.363	6.604	14.658	1.337	47.516	0.35	45.209	20.158	35.671	10.469	49.865	12.319	47.487	1.983	46.104	2.321	63.739	0.649	58.31	7.028	56.209	4.821	51.426	5.63	63.094	4.049	59.813	5.617
CaATG4	11.807	2.832	21.583	2.428	23.94	2.879	21.028	1.586	33.586	8.204	33.368	2.454	49.186	9.284	54.705	13.281	54.337	1.263	41.074	2.208	23.929	3.293	25.089	2.61	30.494	2.418	29.878	3.762	28.237	3.801	31.891	1.693	24.424	0.775	38.432	1.579	33.157	0.832	36.434	3.56	36.62	3.071	45.065	2.248	39.812	2.768	29.927	2.598
CaATG6	18.153	7.237	22.578	4.758	20.848	1.889	16.3	3.971	20.754	1.422	28.098	1.735	28.705	2.25	30.899	1.807	32.06	1.52	44.035	9.361	18.303	2.059	28.642	3.265	33.762	2.145	39.615	2.83	35.565	5.357	39.987	1.739	44.437	6.358	29.796	1.214	43.616	4.367	44.306	3.56	41.284	2.678	42.914	6.193	50.977	3.525	43.709	0.87
CaATG7	2.098	0.53	8.285	1.85	5.573	0.411	5.693	2.233	6.242	0.979	6.773	0.254	6.804	1.363	5.796	1.681	5.604	0.714	7.05	1.184	3.721	0.28	6.039	0.833	7.552	1.45	6.259	3.575	5.141	2.096	5.834	1.42	5.276	0.961	5.635	0.184	7.574	0.582	7.2	0.472	4.761	0.453	4.909	0.565	5.745	1.021	4.198	0.062
CaATG8a	439.715	48.856	384.619	37.27	428.975	54.672	99.139	29.593	177.791	26.354	219.41	18.33	178.134	30.5	241.136	11.545	210.786	7.881	233.568	31.516	546.946	44.613	969.62	89.011	537.773	129.546	974.301	176.493	569.765	19.557	521.031	33.374	450.103	23.948	582.521	42.543	384.967	17.476	306.267	20.435	399.825	7.206	393.535	18.366	388.369	12.487	340.807	26.115
CaATG8b	15.914	2.787	70.263	7.559	48.235	4.777	39.334	2.47	70.879	11.191	67.518	9.634	82.948	6.52	82.586	33.523	92.979	6.944	107.941	20.656	93.966	26.948	142.643	20.889	93.589	23.608	71.447	4.036	109.02	2.173	131.619	13.333	131.03	5.07	74.917	7.541	89.165	6.441	65.901	3.407	82.359	1.321	89.881	2.495	82.974	0.898	55.913	5.213
CaATG8c	155.575	31.173	144.398	22.314	138.31	14.11	40.749	8.075	94.004	27.825	136.305	7.402	152.366	11.699	123.533	41.152	135.042	16.098	227.329	81.393	86.647	22.633	213.833	22.26	184.315	40.616	239.449	36.838	184.825	26.002	261.585	33.889	186.133	8.511	173.636	18.691	203.198	15.989	159.636	12.828	176.167	11.049	207.542	32.551	235.594	20.654	133.033	24.318
CaATG8d	67.915	37.941	171.268	16.037	102.758	10.611	66.704	8.095	148.472	17.613	186.406	8.76	228.671	13.903	272.555	54.034	325.057	71.026	371.886	101.806	40.076	11.848	116.25	22.214	154.308	39.981	156.241	86.425	230.262	82.82	332.019	30.19	332.912	16.754	67.73	13.166	126.724	4.85	104.767	16.174	68.72	5.174	74.476	16.385	175.721	14.999	129.122	33.391
CaATG8e	30.768	16.733	156.101	5.5	139.164	12.387	77.161	11.309	90.167	4.851	119.546	10.877	99.781	11.584	96.092	11.924	90.019	12.58	118.964	15.357	169.175	42.155	216.075	9.001	138.112	22.63	112.643	14.013	139.907	14.069	123.727	18.009	91.133	1.32	136.82	10.079	105.184	2.155	90.554	4.932	105.907	8.704	94.802	19.152	82.031	9.355	85.373	1.924
CaATG9	4.221	1.038	6.619	0.59	6.833	0.432	8.242	0.378	11.456	1.746	12.859	1.961	16.402	3.001	17.595	2.616	19.645	0.782	23.618	0.935	5.773	1.002	8.116	1.435	11.158	1.523	17.57	3.607	14.585	2.317	13.695	2.297	13.073	1.133	9.151	0.717	14.133	0.906	14.306	0.628	13.235	1.072	17.514	0.067	21.034	0.955	10.369	0.522
CaATG10a	5.683	4.662	3.598	0.533	6.828	1.01	1.137	0.395	0	0	0.626	0.62	0	0	0.735	0.328	0.78	0.304	0.39	0.676	17.896	0.865	4.062	2.879	2.221	3.133	2.857	2.572	1.703	0.16	0.784	0.812	0.538	0.467	1.239	1.012	0.297	0.258	0.666	0.419	0.652	0.567	0	0	0.773	0.67	0.592	0.513
CaATG10b	3.915	2.931	4.572	2.431	1.905	1.013	3.071	0.435	2.543	1.481	1.595	1.047	1.287	0.538	2.592	0.905	2.023	0.204	2.51	1.546	3.046	0.29	4.661	2.603	1.773	0.666	2.972	1.01	1.129	0.657	3.109	1.094	2.331	0.641	3.193	1.574	1.825	0.684	1.675	0.846	3.103	1.084	1.402	0.867	1.784	0.325	1.814	0.691
CaATG13a	16.567	2.406	26.191	4.207	24.154	1.354	15.916	4.639	22.907	3.807	24.542	1.693	27.713	2.642	21.563	1.725	19.361	2.895	37.232	4.318	22.797	4.535	36.334	3.238	35.809	1.664	60.132	3.398	41.866	3.782	36.383	4.146	37.755	5.734	21.803	1.301	46.28	1.655	30.469	2.955	32.153	0.664	38.98	2.489	51.459	5.131	38.361	4.976
CaATG13b	90.203	16.341	26.038	4.647	33.322	5.206	33.455	5.653	44.4	4.363	55.436	6.8	47.18	1.273	39.754	0.758	37.253	3.154	37.644	4.921	34.351	6.987	58.266	8.782	58.496	16.991	116.773	6.669	47.4	4.209	35.027	5.085	35.346	0.3	53.909	3.077	53.355	1.962	48.886	3.414	57.015	1.2	69.646	6.763	45.721	3.321	45.726	1.624
CaATG18a	1.299	0.195	1.52	1.084	0.864	0.38	0.624	0.678	0.418	0.17	0.642	0.373	0.975	0.328	1.696	0.533	1.177	0.571	2.671	1.2	0.57	0.537	1.001	0.645	2.274	0.756	2.566	1.351	2.222	0.968	2.161	0.442	3.339	0.745	3.102	0.611	2.527	0.641	4.246	0.319	4.719	1.007	4.149	1.063	6.361	1.185	8.952	1.031
CaATG18b	13.501	1.762	12.539	1.144	8.264	0.856	3.096	1.788	4.676	2.083	5.814	1.108	8.979	0.716	6.731	3.237	8.029	1.359	11.775	2.149	5.933	2.512	11.951	0.26	15.536	1.212	19.012	4.222	11.774	2.07	9.66	1.041	15.869	2.486	2.862	1.361	9.853	0.375	8.378	2.302	8.84	0.84	11.047	1.383	12.882	2.417	9.977	0.644
CaATG18c	7.742	0.926	18.653	2.561	16.573	2.973	15.966	1.281	24.719	3.517	25.19	0.678	37.625	4.467	35.418	5.953	32.823	1.44	43.291	3.579	10.434	2.963	17.546	1.956	23.556	7.129	22.987	7.344	24.444	4.963	28.833	3.847	25.959	1.449	25.232	3.939	35.09	2.224	31.434	0.615	32.961	1.84	31.83	2.047	33.073	0.397	28.897	1.151
CaATG18d	6.212	2.17	14.559	2.481	10.586	1.371	12.625	3.307	21.565	5.097	25.401	1.761	38.155	4.598	43.408	1.359	42.722	1.208	66.823	6.064	5.128	1.199	9.859	1.962	21.74	6.152	21.472	4.267	26.829	9.882	35.285	9.114	34.255	4.386	23.283	1.615	46.208	1.095	40.469	1.907	34.737	1.009	38.505	7.898	52.104	2.028	29.444	2.191
CaATG18e	1.52	0.827	12.771	0.788	10.06	1.963	20.42	5.69	23.302	4.132	34.087	6.168	30.962	1.106	24.284	5.448	25.413	4.908	33.25	5.78	2.501	0.26	3.649	1.682	11.404	1.615	7.208	4.812	10.333	2.534	12.012	2.532	13.919	0.997	10.875	2.218	22.232	2.172	28.965	1.078	14.995	2.469	13.18	3.94	27.25	1.199	19.499	2.582
CaATG18f	6.409	2.595	5.833	1.12	10.082	1.205	8.372	1.162	10.287	2.781	9.587	0.662	16.378	2.488	12.821	1.836	13.749	2.087	15.53	1.878	7.503	3.291	8.188	4.185	10.128	1.955	17.192	5.507	9.899	1.301	12.197	1.275	12.107	2.722	5.223	1.612	3.644	1.566	5.21	0.604	4.944	0.411	5.13	0.398	6.445	0.567	8.68	0.332
CaATG18g	19.115	18.165	56.041	6.081	47.335	5.092	44.121	5.795	71.058	12.617	81.972	5.271	93.116	2.834	84.418	7.515	85.322	6.691	95.01	14.039	20.875	12.117	33.963	6.395	73.295	10.386	45.468	25.07	82.311	9.196	88.029	8.269	75.418	11.666	37.605	5.299	59.717	0.289	69.904	5.6	61.208	3.064	47.333	5.865	64.233	3.911	69.716	7.815
CaVPS15	3.79	0.791	6.825	0.53	6.642	0.848	10.784	2.551	15.755	0.145	16.179	1.687	20.288	0.708	14.65	2.4	18.534	1.123	14.014	2.096	6.127	1.218	6.587	0.786	9.996	1.35	8.592	0.68	8.557	1.547	9.744	1.861	11.251	0.124	14.237	0.823	14.835	0.789	19.829	1.064	12.588	0.537	15.393	1.347	14.093	0.368	12.901	1.538
Raw data were retrieved from RNA-seq data of ‘CM334’ (CM) and ‘ECW30R’ (ECW). PC, pericarp; PL, placenta; DPA, days post anthesis; MG, mature green; B, breaker.
