# Supplementary material for: Autophagy, a Conserved Mechanism for Protein Degradation, Responds to Heat, and Other Abiotic Stresses in Capsicum annuum L
Source: Front Plant Sci. 2016 Feb 9;7:131. doi: 10.3389/fpls.2016.00131 (PMC4746239; doi:10.3389/fpls.2016.00131)
Supplement: Table S5 — Expression data of CaATG genes in response to abiotic stresses. [file Table5.XLS]

## Sheet: Sheet1
Table S5. Expression data of CaATG genes in response to abiotic stresses.
	salt				drought						heat		cold		carbohydrate starvation
	root		stem		root		stem		leaf		leaf		leaf		leaf
	Avr.	STDEV	Avr.	STDEV	Avr.	STDEV	Avr.	STDEV	Avr.	STDEV	Avr.	STDEV	Avr.	STDEV	Avr.	STDEV
CaATG1a	1.1601	0.4315	1.7472*	0.2653	1.0716	0.1043	1.6792	0.4391	1.5519	0.3063	1.3311	0.1765	5.9847*	1.2654	2.8159*	0.3493
CaATG1b	1.5408*	0.2073	0.2599*	0.0058	1.7622*	0.1692	0.9932	0.273	0.7135	0.0642	1.4673	0.1984	0.3276*	0.0097	2.7304*	0.2755
CaATG1c	0.9838	0.1489	0.9609	0.1004	3.5947*	0.3575	1.1029	0.3238	0.6122	0.091	3.5941*	0.3106	11.3019*	1.9508	0.5622*	0.072
CaATG2	5.3765*	0.9489	0.1623*	0.0476	3.0048*	0.3514	0.8179	0.2926	1.1966	0.1676	0.2873*	0.0404	0.4365	0.0728	3.1329*	0.4673
CaATG3	1.9302*	0.2587	0.5997*	0.1694	1.5986*	0.1543	0.917	0.3484	0.9276	0.1256	1.6148	0.2448	1.2426	0.1101	1.431	0.192
CaATG4	1.6925*	0.2304	0.1479*	0.0415	2.5869*	0.2656	1.4573	0.3884	1.7564*	0.2512	1.5896*	0.1384	3.3217*	0.5067	0.6374	0.0655
CaATG5	1.316	0.2222	7.9604*	0.8083	1.0123	0.0998	2.8005	1.0356	0.9026	0.111	1.7237*	0.1533	3.9207*	0.1401	1.4653*	0.1496
CaATG6	1.0141	0.1958	0.9753	0.0567	5.2130*	0.9468	1.4641	0.4447	0.6027	0.0562	1.0604	0.1884	5.0864*	0.4019	1.2403	0.1252
CaATG7	2.4102*	0.3228	1.8727*	0.1424	1.7057*	0.2036	2.6436*	0.6946	2.7047*	0.3344	1.3	0.1405	0.9768	0.0607	2.0653*	0.2083
CaATG8a	2.5076	0.7253	7.0857*	0.1488	1.2273	0.144	2.6741*	0.7056	1.1428	0.2678	1.6869*	0.1571	3.0294*	0.3353	0.894	0.0914
CaATG8b	0.9161	0.1264	4.8717*	0.0857	1.4866*	0.1834	2.0152	0.5379	1.0744	0.1567	1.1794	0.1855	2.8287*	0.643	1.6178*	0.2062
CaATG8c	0.8538	0.1296	6.4767*	0.3887	0.5075*	0.0526	1.9607	0.5308	0.7279	0.0666	2.1213*	0.4815	0.4307*	0.0376	1.5489	0.1569
CaATG8d	1.3324	0.3256	3.3748*	0.8225	0.984	0.1669	1.4449	0.4106	0.8114	0.099	1.9008	0.2028	1.4326	0.4737	3.8857*	0.8537
CaATG8e	4.5737*	1.3645	0.3729*	0.0982	2.3295*	0.2935	0.4775	0.1266	1.1693	0.297	1.7575	0.3544	0.9197	0.0634	1.0869	0.1619
CaATG9	0.5998*	0.0803	0.8214	0.2377	1.4793*	0.1	0.2592*	0.125	0.6915	0.0982	1.3935	0.463	1.6851	0.4243	7.8574*	0.8076
CaATG10a	1.1203	0.3285	0.8863	0.0735	0.7111*	0.0897	0.9231	0.2662	0.9029	0.0876	0.9063	0.1531	0.3474	0.0137	1.2998*	0.1311
CaATG10b	1.5955*	0.253	2.1852*	0.1598	1.0371	0.1385	1.5334	0.4071	0.3439*	0.0315	3.3326*	0.4163	3.5385*	0.4032	1.3227	0.1672
CaATG12	2.4402*	0.5444	2.3270*	0.4544	1.0761	0.1886	2.4593*	0.6455	0.2582*	0.0893	4.0329*	0.3662	9.5891*	1.8106	0.813	0.098
CaATG13a	4.8238*	0.6556	0.7992	0.2957	1.9393*	0.1969	0.1465*	0.041	0.9115	0.0836	1.3714	0.1891	7.6446*	0.3869	2.5354*	0.291
CaATG13b	1.4396	0.2372	4.3389*	0.3105	0.9297	0.0968	1.2789	0.3543	1.0988	0.1115	1.3066	0.1632	1.6286*	0.045	3.4110*	0.5675
CaATG18a	1.0967	0.1764	3.3383*	0.3631	0.8714	0.0856	1.6875	0.5993	0.4753	0.1303	2.6644*	0.5376	2.1431*	0.0648	0.6288*	0.0687
CaATG18b	2.4274*	0.4082	0.5433*	0.1544	2.0893	0.2264	0.3584	0.2949	0.8139	0.0724	3.0218*	0.727	0.7261	0.0845	3.2132*	0.3776
CaATG18c	1.2824	0.1734	2.9614*	0.431	1.4600*	0.1467	2.6305*	0.6881	0.6746	0.0669	1.4158	0.1804	2.9708*	0.2673	1.5325*	0.1554
CaATG18d	1.1168	0.1712	0.6687	0.1949	1.1189	0.1087	0.9461	0.258	1.2588	0.1166	3.7799*	0.3394	1.8651*	0.0748	1.2379	0.1868
CaATG18e	1.4497	0.2843	3.4194*	0.1443	1.6758*	0.1596	5.8699*	1.5522	0.8232	0.0851	0.9355	0.1216	1.2853	0.0511	1.7761*	0.2213
CaATG18f	1.8788	0.9177	2.2858	1.0795	1.028	0.1024	1.8205	0.4826	1.1606	0.116	1.2257	0.0628	1.2874	0.0446	0.9241	0.0996
CaATG18g	2.2636*	0.3083	3.2563*	0.047	1.5595*	0.1486	1.872	0.4974	1.0363	0.0924	1.2805	0.1698	4.4405*	0.2638	0.7314	0.0762
CaVPS15	1.6866*	0.2705	6.0198*	1.7634	1.2603	0.1269	1.3874	0.3629	0.7898	0.1629	2.0691*	0.2484	4.7624*	0.1392	0.6105	0.1571
CaVPS34	3.7986*	0.5889	2.2389*	0.1839	3.6788*	0.3557	0.8399	0.2233	1.3913	0.2503	1.2888	0.2105	1.3189	0.4402	1.9946*	0.2106
Note:
Avr: average
STDEV: standard deviation
Expression data were obtained from three biological replicates, and the asterisk means the significant difference in expression level of CaATG gene between control and stress treatment performed by student's t-test method at α=0.01 level
