# Supplementary material for: Autophagy, a Conserved Mechanism for Protein Degradation, Responds to Heat, and Other Abiotic Stresses in Capsicum annuum L
Source: Front Plant Sci. 2016 Feb 9;7:131. doi: 10.3389/fpls.2016.00131 (PMC4746239; doi:10.3389/fpls.2016.00131)
Supplement: Table S6 — Expression data of CaATG genes during heat stress in peppe leaf. [file Table6.XLS]

## Sheet: Sheet1
Table S6. Expression data of CaATG genes during heat stress in peppe leaf.
		B6										R9
		0h		1h		3h		6h		12h		0h		1h		3h		6h		12h
		average	stdev	average	stdev	average	stdev	average	stdev	average	stdev	average	stdev	average	stdev	average	stdev	average	stdev	average	stdev
CaATG1a	CT	1.0081	0.1279	0.5765	0.1338	1.1646	0.0871	1.5192	0.991	0.9707	0.1306	1.0033	0.081	0.6824	0.0532	0.9591	0.1191	0.5131	0.5767	0.5767	0.0183
	HS	1.0081	0.1279	7.8568*	0.9407	1.9021*	0.0819	1.9146	0.2281	2.114	0.7989	1.0033	0.081	6.7361*	1.0219	1.2668	0.168	0.3342	0.0427	0.4068*	0.0455
CaATG1b	CT	1.0081	0.1274	0.5317	0.049	1.3591	0.0704	1.7457	0.1703	2.4248	0.3193	1.0035	0.0839	0.682	0.0505	1.6232	0.1792	1.0406	0.1248	1.0847	0.1629
	HS	1.0081	0.1274	3.0988*	0.2629	1.9147*	0.1424	2.9257	0.3177	2.2474	0.0946	1.0035	0.0839	4.7179*	1.0379	2.3672	0.3201	0.5873*	0.0904	0.4225*	0.0744
CaATG1c	CT	1	0.0046	2.2069	0.0576	1.0426	0.0871	7.5257	0.3124	2.5327	0.3388	1.0069	0.1184	2.3097	0.3475	2.0432	0.5132	2.6505	0.5013	1.6376	0.0866
	HS	1	0.0046	9.1885*	0.9069	11.0958*	1.3984	1.9655*	0.9902	6.3932*	0.6069	1.0069	0.1184	10.9907*	2.8319	7.1128*	0.6147	3.319	0.7346	2.1506	0.9775
CaATG2	CT	1.019	0.1976	0.5241	0.1924	0.6352	0.1378	0.7704	0.108	1.1769	0.243	1.0054	0.1043	1.7018	0.1878	1.9597	0.335	1.9802	0.3275	1.9199	0.4401
	HS	1.019	0.1976	2.2805*	0.263	0.5075	0.0517	0.8033	0.0913	0.8984	0.0551	1.0054	0.1043	5.6068*	0.8782	1.6496	0.2319	1.0296*	0.1257	0.9778	0.3721
CaATG3	CT	1.0201	0.2036	1.5802	0.214	3.2227	0.1854	4.1886	0.1682	3.5273	0.8019	1.005	0.1004	2.0494	0.2085	4.3284	0.9307	0.6538	0.0619	1.1987	0.0212
	HS	1.0201	0.2036	5.2294*	0.5327	4.1089	0.2958	4.3223	0.4077	2.3136	0.2498	1.005	0.1004	5.0963*	0.6765	6.8287	1.0354	1.1506*	0.1415	1.0638*	0.024
CaATG4	CT	1.0303	0.2515	1.1947	0.162	1.1806	0.3061	1.066	0.2572	1.8045	0.6066	1.0035	0.0836	0.9104	0.0641	0.9303	0.1027	0.8111	0.0769	0.8079	0.0576
	HS	1.0303	0.2515	1.5617	0.2327	2.0115*	0.1811	1.8544*	0.0957	2.5484	0.212	1.0035	0.0836	4.2116*	0.9322	1.4697*	0.1279	0.4499*	0.1405	0.486	0.1966
CaATG5	CT	1.0104	0.1448	0.5826	0.0332	1.0356	0.3375	1.1382	0.0603	2.3309	0.2999	1.0067	0.1159	0.9385	0.0257	1.2081	0.2132	1.0356	0.199	0.5395	0.0608
	HS	1.0104	0.1448	1.5902*	0.2609	1.2017	0.1542	1.3175	0.3514	1.0772*	0.1303	1.0067	0.1159	3.0034*	0.5608	2.0501*	0.1823	1.5661*	0.0981	0.9082*	0.1009
CaATG6	CT	1.0562	0.3445	3.3268	1.4416	1.2575	0.0906	1.5236	0.0613	1.2844	0.4286	1.0152	0.1761	1.1084	0.1614	0.3321	0.0481	1.4439	0.2604	0.3286	0.0627
	HS	1.0562	0.3445	2.7322	0.2809	1.148	0.3037	0.2687*	0.0202	0.9485	0.1535	1.0152	0.1761	22.6691*	4.2834	0.3485	0.0619	0.6857*	0.178	0.7475*	0.1135
CaATG7	CT	1.0091	0.1352	0.5206	0.0298	1.0068	0.0827	1.2528	0.2135	1.3412	0.1554	1.034	0.2646	0.4027	0.0029	1.1488	0.2388	0.5221	0.0832	0.4959	0.0154
	HS	1.0091	0.1352	3.6009*	0.4168	1.5104*	0.0654	2.8966*	0.5311	0.8406*	0.0522	1.034	0.2646	1.3881*	0.2563	1.4608	0.1579	0.5759	0.0724	0.6846	0.0914
CaATG8a	CT	1.0085	0.1311	0.6541	0.0526	1.087	0.1643	1.2271	0.1464	0.9377	0.1139	1.0152	0.1757	0.4877	0.0937	0.8214	0.1907	0.8504	0.0861	0.5179	0.0855
	HS	1.0085	0.1311	1.3468*	0.185	0.6169*	0.0528	1.1403	0.0959	0.5077*	0.0344	1.0152	0.1757	1.1569*	0.1904	1.3484*	0.1256	0.5138*	0.0627	0.3098	0.0635
CaATG8b	CT	1.0084	0.1298	0.4381	0.0117	0.7677	0.0949	2.0117	0.2473	2.0117	0.2473	1.0035	0.0839	0.4579	0.0145	0.8424	0.1117	0.6034	0.0796	0.4723	0.024
	HS	1.0084	0.1298	0.9819*	0.1375	0.5256*	0.0477	0.9681*	0.068	0.9275	0.0698	1.0035	0.0839	2.0929*	0.3765	0.9848	0.1549	0.3317*	0.0433	0.3081*	0.0451
CaATG8c	CT	1.0316	0.2564	1.0316	0.2564	0.4848	0.0721	1.7092	0.312	2.3413	0.4751	1.1599	0.1004	1.5766	0.0556	1.5701	0.5436	2.6897	0.1984	2.8558	0.138
	HS	1.0316	0.2564	0.8081	0.175	0.7017	0.0882	0.9126*	0.0756	1.6018	0.2979	1.1599	0.1004	1.9212	0.1252	3.3274*	0.1014	2.8641	0.0892	1.4929*	0.0176
CaATG8d	CT	1.0081	0.1274	0.4525	0.031	1.1219	0.1486	1.202	0.0474	2.9846	0.553	1.073	0.0903	1.4409	0.0667	1.8072	0.065	1.772	0.1307	1.5999	0.0553
	HS	1.0081	0.1274	0.9191*	0.1786	0.8689	0.0452	1.3809	0.2312	1.1791*	0.2316	1.073	0.0903	1.6203	0.0806	3.4138*	0.1178	0.6599*	0.0375	0.6210*	0.0168
CaATG8e	CT	1.7813	1.4972	2.1739	0.0565	1.8741	0.5025	2.9147	0.3471	3.0299	0.3742	1.0636	0.3596	0.7281	0.07	1.0711	0.0965	0.8517	0.1219	1.388	0.1857
	HS	1.7813	1.4972	3.5059	1.1504	2.1079	0.6714	3.4736	0.2549	1.0246*	0.0896	1.0636	0.3596	1.5237*	0.1242	1.8629	0.1602	2.2910*	0.4007	1.0081	0.2794
CaATG9	CT	1.0081	0.1273	0.8135	0.1686	0.8	0.1547	0.7166	0.1432	1.0725	0.2714	1.0023	0.0677	1.2761	0.1858	1.3644	0.363	0.2808	0.1175	0.0245	0.0038
	HS	1.0081	0.1273	0.9218	0.0844	0.5449	0.0626	0.2659*	0.0272	0.3653	0.0245	1.0023	0.0677	5.0458*	0.6608	2.9579	0.9829	0.8398*	0.1706	0.015	0.0088
CaATG10a	CT	1.0081	0.1274	0.6469	0.0647	1.1189	0.5232	2.042	0.171	1.67	0.5164	1.0246	0.2239	0.7008	0.0856	1.7815	0.6678	0.7517	0.1279	0.8646	0.0315
	HS	1.0081	0.1274	12.5435*	1.9307	1.1389	0.2009	1.4534	0.0797	0.8493	0.1041	1.0246	0.2239	2.4621*	0.3359	1.4995	0.2532	0.6879	0.0986	1.0366	0.2785
CaATG10b	CT	1.0321	0.2586	0.4602	0.1155	0.816	0.1259	1.3288	0.4141	0.7486	0.093	1.0045	0.0949	0.5966	0.0145	1.2282	0.1575	1.1682	0.1809	0.8321	0.0657
	HS	1.0321	0.2586	2.7128*	0.3343	1.3667*	0.0591	0.9607	0.1147	1.2749*	0.1073	1.0045	0.0949	3.1116*	0.7409	4.0594*	0.5071	0.8014	0.1053	1.0885	0.3002
CaATG12	CT	1.0098	0.1406	0.8104	0.1325	0.9009	0.0494	3.5837	0.1346	1.5745	0.3096	1.0059	0.1088	1.684	0.0162	1.1082	0.1239	0.9185	0.1385	1.5271	0.2364
	HS	1.0098	0.1406	1.7621*	0.2843	2.6915*	0.1206	1.1510*	0.0653	1.2456	0.3957	1.0059	0.1088	3.6549*	0.5348	4.4412*	0.4032	3.3986*	0.6006	1.9005	0.5136
CaATG13a	CT	1.096	0.4551	1.0829	0.0809	1.2659	0.1876	1.7032	0.1628	1.7124	0.2992	1.0052	0.1025	1.8833	0.0274	0.2555	0.0596	0.2958	0.0351	0.5318	0.0301
	HS	1.096	0.4551	1.9497*	0.2235	1.8681	0.23	2.7303*	0.1715	1.3008	0.0771	1.0052	0.1025	5.6340*	0.7424	0.3409	0.047	0.6043*	0.0828	0.3404*	0.028
CaATG13b	CT	1.0094	0.138	0.8968	0.2079	1.018	0.0507	0.8348	0.0323	1.058	0.1257	1.0038	0.0879	1.1279	0.0778	1.2294	0.1415	1.2166	0.2213	0.9305	0.1201
	HS	1.0094	0.138	1.7238	0.1571	1.1788	0.0845	1.7441*	0.0957	1.5192*	0.0945	1.0038	0.0879	3.9346*	0.5114	1.7127	0.214	0.7097	0.0886	0.7023	0.0204
CaATG18a	CT	1.0091	0.1358	1.0291	0.1801	1.729	0.1052	2.9814	0.5943	1.7234	0.2014	1.0484	0.3168	1.3626	0.0311	1.3435	0.2742	1.1168	0.1125	0.729	0.0688
	HS	1.0091	0.1358	3.1639*	0.276	6.1499*	0.586	3.8975	0.2993	3.5959*	0.2994	1.0484	0.3168	4.6410*	0.7346	3.5055*	0.7073	0.8746	0.1084	0.9251*	0.0208
CaATG18b	CT	1.0075	0.1235	0.9222	0.0203	2.509	0.4828	2.3923	0.3163	1.9333	0.1801	1.0157	0.1788	2.0256	0.0158	3.2242	0.4543	3.3277	0.3346	2.3239	1.3384
	HS	1.0075	0.1235	1.7868	0.2993	3.4932	0.3607	2.176	0.2904	3.5395*	0.0926	1.0157	0.1788	5.3636*	1.4655	9.6466*	2.3209	13.8536*	1.7121	2.4776	0.3124
CaATG18c	CT	1.0083	0.1291	0.8475	0.0792	1.5227	0.1665	0.8099	0.0296	1.6508	0.2498	1.0198	0.2011	0.7699	0.0303	1.5145	0.1661	0.8443	0.2692	0.744	0.0324
	HS	1.0083	0.1291	1.394	0.1776	1.0915	0.1297	1.3454*	0.0765	0.7429*	0.0858	1.0198	0.2011	2.9183*	0.3829	2.1313	0.2716	0.5515	0.1353	0.5780*	0.0496
CaATG18d	CT	1.0082	0.1286	1.6031	0.3748	1.557	0.0779	1.7493	0.1308	4.9171	0.7142	1.0196	0.2004	0.5219	0.0854	0.9887	0.1249	1.1342	0.2205	0.9142	0.0337
	HS	1.0082	0.1286	2.8751*	0.3038	2.6420*	0.1437	2.4140*	0.1326	1.3902*	0.2891	1.0196	0.2004	2.0453*	0.2658	3.7073*	0.3329	0.6715	0.1	1.3238	0.2472
CaATG18e	CT	1.0155	0.178	1.2792	0.1303	1.8205	0.1966	1.2664	0.068	2.003	0.2326	1.0037	0.0859	0.4357	0.065	0.878	0.1421	0.9349	0.1553	0.3617	0.0106
	HS	1.0155	0.178	2.9440*	0.4056	2.2693	0.2314	1.4808	0.3437	1.0230*	0.0797	1.0037	0.0859	2.2362*	0.3204	0.8107	0.1054	0.8243	0.1447	0.2062*	0.0238
CaATG18f	CT	1.0872	0.4327	1.0659	0.0827	1.2977	0.3268	2.3483	0.1244	2.3618	0.5342	1.0197	0.2008	5.3975	1.3392	1.3738	0.2068	3.602	0.3489	1.3859	0.0419
	HS	1.0872	0.4327	0.99	0.2836	2.4361	0.3158	3.366	0.841	1.4636	0.2544	1.0197	0.2008	8.6355	1.1634	1.6647	0.0853	3.9023	0.5439	2.0364	0.3323
CaATG18g	CT	1.0081	0.1279	1.5694	0.0858	1.473	0.0856	1.5017	0.0573	2.8683	0.3353	1.0157	0.1788	0.9159	0.0141	1.4113	0.2105	0.4661	0.0689	1.1947	0.2041
	HS	1.0081	0.1279	2.2404	0.1997	1.0484*	0.0536	1.2551	0.1232	1.4648*	0.0554	1.0157	0.1788	5.5309*	0.7815	1.7872	0.237	0.3616	0.0481	1.3819	0.3068
CaVPS15	CT	1.0082	0.128	0.9365	0.1139	0.9306	0.1192	1.6084	0.0781	0.7186	0.1389	1.0169	0.1862	0.3616	0.0283	0.9964	0.1111	0.8023	0.273	0.5085	0.0166
	HS	1.0082	0.128	2.0185*	0.2909	1.5832	0.5213	0.9404*	0.1416	0.8344	0.0478	1.0169	0.1862	2.6460*	0.3543	2.0488*	0.2459	0.4933	0.0609	0.9143*	0.1282
CaVPS34	CT	1.0103	0.1441	1.5098	0.0359	2.4712	0.1659	2.3121	0.453	1.7371	0.3936	1.0101	0.1429	2.2504	0.3194	1.0449	0.1949	1.9032	0.283	0.7514	0.2002
	HS	1.0103	0.1441	1.9814	0.4806	2.6832	0.2042	2.8872	0.2205	2.5441	0.1333	1.0101	0.1429	2.4714	0.3843	1.323	0.216	1.6615	0.4274	0.9975	0.1268
	Note:
	CT: 26°C
	HS: 40°C
	Avr: average
	STDEV: standard deviation
	Expression data were obtained from three biological replicates, and the significance test of difference in expression level of each CaATG gene between control and stress treatment was performed by student's t-test method at α=0.01 level
